# Supplementary material for: A Systematic Review of Nano- and Microplastic (NMP) Influence on the Bioaccumulation of Environmental Contaminants: Part I—Soil Organisms
Source: Toxics. 2023 Feb 7;11(2):154. doi: 10.3390/toxics11020154 (PMC9958926; doi:10.3390/toxics11020154)
Supplement: Supplementary file 1 [file toxics-11-00154-s001.zip]

Archive with 1 entries (1 files):
- toxics-2153518-supplementary.pdf
